# Supplementary material for: Racial Disparities in Inpatient Hospital Outcomes of Primary Sclerosing Cholangitis in United States: Nationwide Analysis
Source: Diagnostics (Basel). 2024 Nov 7;14(22):2493. doi: 10.3390/diagnostics14222493 (PMC11592423; doi:10.3390/diagnostics14222493)
Supplement: Supplementary file 1 [file diagnostics-14-02493-s001.zip]

Archive with 1 entries (1 files):
- diagnostics-3105867-supplementary.pdf
